# Supplementary material for: P-Type Pentatricopeptide Repeat Proteins YS1 and YS2 Function in Splicing of petB Intron to Maintain Chloroplast Homeostasis During Rice Seedling Development
Source: Int J Mol Sci. 2025 May 7;26(9):4459. doi: 10.3390/ijms26094459 (PMC12072890; doi:10.3390/ijms26094459)
Supplement: Supplementary file 1 [file ijms-26-04459-s001.zip]

Archive with 1 entries (1 files):
- ijms-3569700-supplementary.pdf
